# Supplementary material for: Functional Characterization of 5-O-Glycosyltranferase Transforming 3-O Anthocyanins into 3,5-O Anthocyanins in Freesia hybrida
Source: Int J Mol Sci. 2025 May 9;26(10):4542. doi: 10.3390/ijms26104542 (PMC12111779; doi:10.3390/ijms26104542)
Supplement: Supplementary file 1 [file ijms-26-04542-s001.zip]

Archive with 1 entries (1 files):
- ijms-3543434-supplementary.pdf
